# Supplementary material for: Structures illustrate step-by-step mitochondrial transcription initiation
Source: Nature. 2023 Oct 11;622(7984):872–9. doi: 10.1038/s41586-023-06643-y (PMC10600007; doi:10.1038/s41586-023-06643-y)
Supplement: Supplementary file 6 — Source Data Fig. 2 [file 41586_2023_6643_MOESM6_ESM.xlsx]

## Sheet: Quant gel image Fig 2e
Name	Volume	Volume + Background	Background	Background Level	Background Type	Median Intensity	Average Intensity	Mode Intensity	Std Dev	Variance	Min Intensity	Max Intensity	Percent	Area > Background	Centre X	Centre Y	Width	Height	Area	Comment
1	57068303.89	57068303.89	0.00	0.00	None	2014.48	4193.73	491.62	4812.85	23163528.39	194.07	20746.54	8.28	13608	580	3337	122	142	13608
2	46838848.97	46838848.97	0.00	0.00	None	1981.91	3819.21	746.97	4153.00	17247444.73	200.30	17478.12	6.79	12264	697	3342	110	142	12264
3	43939074.52	43939074.52	0.00	0.00	None	1768.24	3582.77	1025.96	4035.52	16285412.11	106.83	17083.58	6.37	12264	825	3345	110	142	12264
4	57440732.37	57440732.37	0.00	0.00	None	2297.76	4683.69	576.76	5297.71	28065729.45	200.30	22466.94	8.33	12264	961	3332	110	142	12264
5	49234998.02	49234998.02	0.00	0.00	None	1983.41	4014.60	630.81	4528.50	20507328.96	137.72	19385.15	7.14	12264	1099	3323	110	142	12264
6	43942968.75	43942968.75	0.00	0.00	None	1862.19	3583.09	381.16	3923.50	15393869.72	159.59	16478.52	6.37	12264	1242	3315	110	142	12264
7	29867028.65	29867028.65	0.00	0.00	None	1290.58	2435.34	233.83	2633.70	6936372.01	136.47	11112.22	4.33	12264	1390	3314	110	142	12264
13	55965.01	55965.01	0.00	0.00	None	2.96	4.22	0.63	3.72	13.81	0.09	14.61	0.01	13260	567	2936	126	134	13260
14	560848.74	560848.74	0.00	0.00	None	14.86	42.30	6.76	60.62	3674.49	0.46	287.84	0.08	13260	711	2941	126	134	13260
15	372246.09	372246.09	0.00	0.00	None	10.89	28.07	0.77	39.07	1526.44	0.34	185.16	0.05	13260	849	2938	126	134	13260
16	488438.59	488438.59	0.00	0.00	None	13.13	36.84	1.05	53.93	2908.25	0.34	256.34	0.07	13260	995	2940	126	134	13260
17	422037.62	422037.62	0.00	0.00	None	13.73	31.83	1.43	42.22	1782.21	0.75	197.04	0.06	13260	1129	2946	126	134	13260
18	697366.08	697366.08	0.00	0.00	None	21.55	52.59	10.23	68.19	4649.65	2.54	325.69	0.10	13260	1262	2952	126	134	13260
19	13727235.96	13727235.96	0.00	0.00	None	355.15	1035.24	59.31	1427.50	2037754.26	39.47	6461.05	1.99	13260	1395	2941	126	134	13260
20	4555.94	4555.94	0.00	0.00	None	0.27	0.34	0.19	0.25	0.06	0.01	1.70	0.00	13260	563	2688	126	134	13260
21	1279727.79	1279727.79	0.00	0.00	None	23.61	96.51	3.93	151.98	23098.60	0.22	706.65	0.19	13260	698	2683	126	134	13260
22	1397097.08	1397097.08	0.00	0.00	None	24.37	105.36	2.03	168.97	28549.80	0.29	791.94	0.20	13260	845	2701	126	134	13260
23	19652.15	19652.15	0.00	0.00	None	0.71	1.48	0.43	1.82	3.29	0.10	9.45	0.00	13260	983	2692	126	134	13260
24	1544250.69	1544250.69	0.00	0.00	None	29.00	116.46	3.84	181.82	33057.59	1.12	845.78	0.22	13260	1120	2704	126	134	13260
25	1075058.48	1075058.48	0.00	0.00	None	21.59	81.08	4.57	125.02	15630.09	1.31	598.28	0.16	13260	1261	2699	126	134	13260
26	7754069.08	7754069.08	0.00	0.00	None	169.68	584.77	20.23	881.76	777501.62	12.89	4220.27	1.12	13260	1398	2702	126	134	13260
29	731.77	731.77	0.00	0.00	None	0.15	0.16	0.14	0.08	0.01	0.00	0.46	0.00	4656	557	2501	76	78	4656
30	179605.66	179605.66	0.00	0.00	None	25.99	38.58	14.68	33.32	1110.03	1.76	135.46	0.03	4656	702	2497	76	78	4656
31	141628.37	141628.37	0.00	0.00	None	20.49	30.42	10.30	26.30	691.94	1.56	107.53	0.02	4656	842	2509	76	78	4656
32	2054.63	2054.63	0.00	0.00	None	0.37	0.44	0.24	0.26	0.07	0.07	1.54	0.00	4656	977	2502	76	78	4656
33	321437.53	321437.53	0.00	0.00	None	46.39	69.04	15.73	58.22	3389.35	8.27	241.42	0.05	4656	1120	2518	76	78	4656
34	1090221.42	1090221.42	0.00	0.00	None	167.61	234.15	149.51	181.11	32799.49	32.97	759.68	0.16	4656	1262	2522	76	78	4656
35	240408.03	240408.03	0.00	0.00	None	38.93	51.63	15.96	37.38	1397.03	6.42	161.30	0.03	4656	1401	2516	76	78	4656
36	3522.77	3522.77	0.00	0.00	None	0.01	0.02	0.01	0.03	0.00	0.00	0.38	0.00	156547	568	1712	112	1414	158368
37	1773076.00	1773076.00	0.00	0.00	None	1.67	11.20	0.05	33.89	1148.20	0.00	314.64	0.26	158367	716	1711	112	1414	158368
38	1367117.87	1367117.87	0.00	0.00	None	0.98	7.92	0.05	25.15	632.27	0.00	242.47	0.20	172508	861	1719	122	1414	172508
39	22504.35	22504.35	0.00	0.00	None	0.09	0.14	0.07	0.15	0.02	0.00	1.67	0.00	158368	988	1723	112	1414	158368
40	840024.42	840024.42	0.00	0.00	None	1.68	5.30	0.09	10.29	105.84	0.00	109.54	0.12	158368	1136	1719	112	1414	158368
41	2307227.64	2307227.64	0.00	0.00	None	2.98	14.57	0.14	32.18	1035.81	0.03	245.03	0.33	158368	1288	1722	112	1414	158368
42	827747.73	827747.73	0.00	0.00	None	2.52	5.23	0.19	8.03	64.45	0.03	85.12	0.12	158368	1435	1722	112	1414	158368
43	522.04	522.04	0.00	0.00	None	0.05	0.07	0.04	0.07	0.00	0.00	0.44	0.00	7366	564	934	90	82	7380
44	5758480.33	5758480.33	0.00	0.00	None	456.84	780.28	140.10	776.96	603663.07	15.47	3044.59	0.84	7380	734	933	90	82	7380
45	5021956.48	5021956.48	0.00	0.00	None	387.12	680.48	141.71	720.61	519281.75	10.73	2833.78	0.73	7380	878	933	90	82	7380
46	161504.19	161504.19	0.00	0.00	None	10.73	21.88	5.08	22.97	527.69	0.39	90.27	0.02	7380	1023	923	90	82	7380
47	5922000.86	5922000.86	0.00	0.00	None	315.24	802.44	115.89	987.53	975206.22	7.04	3856.09	0.86	7380	1164	935	90	82	7380
48	6414169.41	6414169.41	0.00	0.00	None	499.78	869.13	256.03	876.52	768282.06	14.53	3405.06	0.93	7380	1309	944	90	82	7380
49	3390414.75	3390414.75	0.00	0.00	None	292.53	459.41	123.60	418.58	175212.67	9.60	1528.42	0.49	7380	1453	922	90	82	7380
52	45231412.78	45231412.78	0.00	0.00	None	2178.61	3688.15	1041.48	3659.93	13395088.64	216.32	14992.33	6.56	12264	1806	3310	110	142	12264
53	43920102.01	43920102.01	0.00	0.00	None	1918.20	3581.22	482.25	3774.80	14249116.34	257.57	16005.02	6.37	12264	1953	3323	110	142	12264
54	54539522.11	54539522.11	0.00	0.00	None	2502.20	4447.12	232.50	4640.69	21536040.75	161.91	19389.18	7.91	12264	2093	3325	110	142	12264
55	46355066.16	46355066.16	0.00	0.00	None	2155.92	3779.77	438.97	3846.16	14792977.50	229.13	15997.69	6.72	12264	2225	3354	110	142	12264
56	42306226.49	42306226.49	0.00	0.00	None	1963.91	3449.63	229.86	3537.39	12513128.87	97.56	14693.69	6.14	12264	2359	3358	110	142	12264
57	26774375.16	26774375.16	0.00	0.00	None	1118.37	2183.17	467.74	2460.03	6051726.70	23.14	10110.42	3.88	12264	2481	3381	110	142	12264
58	569091.27	569091.27	0.00	0.00	None	18.86	42.92	7.41	52.00	2704.05	2.35	238.58	0.08	13260	1807	2932	126	134	13260
59	379190.97	379190.97	0.00	0.00	None	14.31	28.60	6.18	33.80	1142.34	1.20	152.47	0.05	13260	1957	2945	126	134	13260
60	480947.42	480947.42	0.00	0.00	None	16.20	36.27	4.55	46.02	2117.71	1.14	211.10	0.07	13260	2094	2946	126	134	13260
61	395424.51	395424.51	0.00	0.00	None	14.68	29.82	3.38	35.19	1238.60	1.40	162.28	0.06	13260	2234	2956	126	134	13260
62	709258.18	709258.18	0.00	0.00	None	26.06	53.49	10.42	62.76	3938.81	2.76	293.93	0.10	13260	2367	2968	126	134	13260
63	13043417.87	13043417.87	0.00	0.00	None	321.52	983.67	60.05	1425.01	2030663.26	4.69	6644.63	1.89	13260	2500	2970	126	134	13260
67	1274934.90	1274934.90	0.00	0.00	None	35.11	96.15	5.32	129.69	16820.76	1.46	585.13	0.18	13260	1805	2680	126	134	13260
68	1439563.75	1439563.75	0.00	0.00	None	34.09	108.56	7.35	155.77	24263.99	1.13	707.16	0.21	13260	1963	2693	126	134	13260
69	23637.82	23637.82	0.00	0.00	None	1.11	1.78	0.85	1.61	2.60	0.34	9.57	0.00	13260	2105	2695	126	134	13260
70	1421400.41	1421400.41	0.00	0.00	None	34.23	107.19	4.31	153.39	23528.05	1.35	698.72	0.21	13260	2252	2704	126	134	13260
71	1031921.07	1031921.07	0.00	0.00	None	25.38	77.82	13.03	109.33	11954.02	2.41	509.32	0.15	13260	2383	2707	126	134	13260
72	7054751.71	7054751.71	0.00	0.00	None	163.51	532.03	23.24	784.19	614949.81	2.92	3639.87	1.02	13260	2515	2707	126	134	13260
73	168404.98	168404.98	0.00	0.00	None	28.10	36.17	12.65	28.09	789.21	1.89	112.69	0.02	4656	1819	2492	76	78	4656
74	133914.14	133914.14	0.00	0.00	None	21.24	28.76	19.07	21.77	474.14	2.98	87.00	0.02	4656	1964	2516	76	78	4656
75	3472.65	3472.65	0.00	0.00	None	0.69	0.75	0.52	0.28	0.08	0.24	1.74	0.00	4656	2105	2517	76	78	4656
76	282118.53	282118.53	0.00	0.00	None	45.21	60.59	29.94	46.12	2127.38	6.64	188.33	0.04	4656	2250	2523	76	78	4656
77	994698.13	994698.13	0.00	0.00	None	161.91	213.64	90.73	163.28	26659.00	22.09	663.96	0.14	4656	2389	2519	76	78	4656
78	208551.91	208551.91	0.00	0.00	None	34.03	44.79	8.64	36.70	1346.96	2.04	147.39	0.03	4656	2515	2522	76	78	4656
79	1720266.10	1720266.10	0.00	0.00	None	1.72	9.22	0.21	27.69	766.78	0.05	257.73	0.25	186648	1861	1694	132	1414	186648
80	1561882.69	1561882.69	0.00	0.00	None	1.54	8.50	0.22	23.98	575.28	0.06	214.76	0.23	183820	2002	1705	130	1414	183820
81	54410.85	54410.85	0.00	0.00	None	0.25	0.34	0.22	0.28	0.08	0.06	4.76	0.01	158368	2136	1711	112	1414	158368
82	789651.65	789651.65	0.00	0.00	None	1.85	4.99	0.30	9.02	81.39	0.08	96.90	0.11	158368	2276	1727	112	1414	158368
83	2342442.50	2342442.50	0.00	0.00	None	1.67	11.50	0.26	27.97	782.44	0.09	223.04	0.34	203616	2420	1715	144	1414	203616
84	751812.95	751812.95	0.00	0.00	None	2.24	4.75	0.23	7.24	52.42	0.05	78.66	0.11	158368	2560	1723	112	1414	158368
85	5107798.37	5107798.37	0.00	0.00	None	442.31	692.11	130.23	638.73	407969.65	16.51	2414.87	0.72	7380	1873	917	90	82	7380
86	4560973.73	4560973.73	0.00	0.00	None	404.30	618.02	104.94	546.70	298878.04	20.36	2006.91	0.64	7380	2017	931	90	82	7380
87	147700.78	147700.78	0.00	0.00	None	12.75	20.01	5.61	17.02	289.75	1.48	66.03	0.02	7380	2161	931	90	82	7380
88	5095162.81	5095162.81	0.00	0.00	None	340.66	690.40	65.95	749.53	561795.13	9.69	2699.27	0.71	7380	2300	935	90	82	7380
89	5831279.64	5831279.64	0.00	0.00	None	478.65	790.15	93.88	771.25	594821.26	16.63	2833.78	0.82	7380	2449	941	90	82	7380
90	3061560.51	3061560.51	0.00	0.00	None	239.02	414.85	272.34	418.93	175504.46	5.54	1560.65	0.43	7380	2591	933	90	82	7380

## Sheet: source data Fig2e,f
Name	Volume			21S Nick -25 to +32
		free a-GTP							5~ divide by2, 2 is the average G number
1	5.70683e+07	pre-Q
2	4.68388e+07	nick NT-1+1
3	4.39391e+07	nick+1+2
4	5.74407e+07	nick T -2-1
5	4.9235e+07	del NT +1
6	4.3943e+07	delNT+1+2		counts	pre-Q	nick NT-1+1	nick+1+2	nick T -2-1	del NT +1	delNT+1+2	21s ds	2-nick NT-1+1	2-nick+1+2	2-nick T -2-1	2-del NT +1	2-delNT+1+2	21s ds
7	2.9867e+07	ds (+11TA)		Free a-GTP	5.70683e+07	4.68388e+07	4.39391e+07	5.74407e+07	4.9235e+07	4.3943e+07	2.9867e+07	4.52314e+07	4.39201e+07	5.45395e+07	4.63551e+07	4.23062e+07	2.67744e+07
52	4.52314e+07	2-nick NT-1+1		2-mer	55965	560849	372246	488439	422038	697366	1.37272e+07	569091	379191	480947	395425	709258	1.30434e+07
53	4.39201e+07	2-nick+1+2		3-mer	4555.94	1.27973e+06	1.3971e+06	19652.2	1.54425e+06	1.07506e+06	7.75407e+06	1.27493e+06	1.43956e+06	23637.8	1.4214e+06	1.03192e+06	7.05475e+06
54	5.45395e+07	2-nick T -2-1		4-mer	731.77	179606	141628	2054.63	321438	1.09022e+06	240408	168405	133914	3472.65	282119	994698	208552
55	4.63551e+07	2-del NT +1		5~	3522.77	1773076	1.36712e+06	22504.3	840024	2.30723e+06	827748	1.72027e+06	1.56188e+06	54410.8	789652	2.34244e+06	751813
56	4.23062e+07	2-delNT+1+2		RO	522.04	5.75848e+06	5.02196e+06	161504	5.922e+06	6.41417e+06	3.39041e+06	5.1078e+06	4.56097e+06	147701	5.09516e+06	5.83128e+06	3.06156e+06
57	2.67744e+07	2-ds (+11TA)		total counts	5.71314e+07	5.08973e+07	4.7538e+07	5.79944e+07	5.31271e+07	4.92421e+07	5.26807e+07	4.91255e+07	4.75659e+07	5.51043e+07	4.98679e+07	4.73796e+07	4.80693e+07
		2-MER		2mer(uM)	0.0979584	1.10192	0.78305	0.842216	0.794392	1.4162	26.0574	1.15844	0.797191	0.872794	0.792944	1.49697	27.1346
13	55965	pre-Q		3mer(uM)	0.00797449	2.51434	2.93891	0.0338863	2.90671	2.18321	14.719	2.59526	3.02646	0.0428965	2.85033	2.17799	14.6762
14	560849	nick NT-1+1		4mer (uM)	0.00128085	0.352879	0.297927	0.00354281	0.605035	2.214	0.456349	0.342805	0.281534	0.00630196	0.565732	2.09942	0.433857
15	372246	nick+1+2		uM RO	0.000182751	2.26279	2.11282	0.0556964	2.22937	2.60516	1.28716	2.07949	1.91775	0.0536077	2.04347	2.46152	1.27381
16	488439	nick T -2-1		uM abortives 5~	0.00308304	1.74182	1.43792	0.0194022	0.790579	2.34274	0.785627	1.75089	1.64181	0.0493708	0.791744	2.472	0.782009
17	422038	del NT +1		Corrected RO		2.2626	2.11264	0.0555137	2.22919	2.60498	1.28697	2.07931	1.91757	0.0534249	2.04328	2.46133	1.27363
18	697366	delNT+1+2		corrected 2mer(uM)		1.00396	0.685091	0.744258	0.696433	1.31824	25.9595	1.06048	0.699232	0.774836	0.694986	1.39901	27.0366
19	1.37272e+07	ds (+11TA)		corrected 3mer(uM)		2.50636	2.93093	0.0259118	2.89873	2.17524	14.711	2.58728	3.01849	0.034922	2.84236	2.17001	14.6682
58	569091	2-nick NT-1+1		corrected 4mer (uM)		0.351598	0.296646	0.00226195	0.603754	2.21272	0.455069	0.341525	0.280253	0.0050211	0.564451	2.09814	0.432576
59	379191	2-nick+1+2		corrected 5~		1.73874	1.43484	0.0163191	0.787496	2.33966	0.782544	1.7478	1.63873	0.0462877	0.788661	2.46891	0.778926
60	480947	2-nick T -2-1
61	395425	2-del NT +1			nick NT-1+1	nick+1+2	nick T -2-1	del NT +1	delNT+1+2	21ds	2-nick NT-1+1	2-nick+1+2	2-nick T -2-1	2-del NT +1	2-delNT+1+2	21ds
62	709258	2-delNT+1+2		Corrected RO	2.2626	2.11264	0.0555137	2.22919	2.60498	1.28697	2.07931	1.91757	0.0534249	2.04328	2.46133	1.27363
63	1.30434e+07	2-ds (+11TA)		corrected 2mer(uM)	1.00396	0.685091	0.744258	0.696433	1.31824	25.9595	1.06048	0.699232	0.774836	0.694986	1.39901	27.0366
		3-MER		corrected 3mer(uM)	2.50636	2.93093	0.0259118	2.89873	2.17524	14.711	2.58728	3.01849	0.034922	2.84236	2.17001	14.6682
20	4555.94	pre-Q		corrected 4mer (uM)	0.351598	0.296646	0.00226195	0.603754	2.21272	0.455069	0.341525	0.280253	0.0050211	0.564451	2.09814	0.432576
21	1.27973e+06	nick NT-1+1		corrected 5mer~	1.73874	1.43484	0.0163191	0.787496	2.33966	0.782544	1.7478	1.63873	0.0462877	0.788661	2.46891	0.778926
22	1.3971e+06	nick+1+2									corrected 4mer (uM)
23	19652.2	nick T -2-1			Corrected RO (uM)		corrected 2mer(uM)		corrected 3mer(uM)				corrected 5~mer(uM)		total RNA products
24	1.54425e+06	del NT +1			1 repeat	2 repeat	1	2	1	2	1	2	1	2	1	2
25	1.07506e+06	delNT+1+2		nick NT-1+1	2.2626	2.07931	1.00396	1.06048	2.50636	2.58728	0.351598	0.341525	1.73874	1.7478	7.86326	7.8164
26	7.75407e+06	ds (+11TA)		nick+1+2	2.11264	1.91757	0.685091	0.699232	2.93093	3.01849	0.296646	0.280253	1.43484	1.63873	7.46014	7.55426
67	1.27493e+06	2-nick NT-1+1		nick T -2-1	0.0555137	0.0534249	0.744258	0.774836	0.0259118	0.034922	0.00226195	0.0050211	0.0163191	0.0462877	0.844265	0.914492
68	1.43956e+06	2-nick+1+2		del NT +1	2.22919	2.04328	0.696433	0.694986	2.89873	2.84236	0.603754	0.564451	0.787496	0.788661	7.2156	6.93374
69	23637.8	2-nick T -2-1		delNT+1+2	2.60498	2.46133	1.31824	1.39901	2.17524	2.17001	2.21272	2.09814	2.33966	2.46891	10.6508	10.5974
70	1.4214e+06	2-del NT +1		21ds	1.28697	1.27363	25.9595	27.0366	14.711	14.6682	0.455069	0.432576	0.782544	0.778926	43.1951	44.19
71	1.03192e+06	2-delNT+1+2
72	7.05475e+06	2-ds (+11TA)
		4-MER		average	Corrected RO		corrected 2mer(uM)		corrected 3mer(uM)		corrected 4mer (uM)		total RNA products
29	731.77	pre-Q		nick NT-1+1	2.17095		1.03222		2.54682		0.346561		7.83983
30	179606	nick NT-1+1		nick+1+2	2.0151		0.692162		2.97471		0.288449		7.5072
31	141628	nick+1+2		nick T -2-1	0.0544693		0.759547		0.0304169		0.00364153		0.879378
32	2054.63	nick T -2-1		del NT +1	2.13623		0.69571		2.87055		0.584102		7.07467
33	321438	del NT +1		delNT+1+2	2.53315		1.35863		2.17262		2.15543		10.6241
34	1.09022e+06	delNT+1+2		21ds	1.2803		26.4981		14.6896		0.443822		43.6925
35	240408	ds (+11TA)
73	168405	2-nick NT-1+1
74	133914	2-nick+1+2
75	3472.65	2-nick T -2-1
76	282119	2-del NT +1
77	994698	2-delNT+1+2
78	208552	2-ds (+11TA)
		5~
36	3522.77	pre-Q
37	1773076	nick NT-1+1
38	1.36712e+06	nick+1+2
39	22504.3	nick T -2-1
40	840024	del NT +1
41	2.30723e+06	delNT+1+2
42	827748	ds (+11TA)
79	1.72027e+06	2-nick NT-1+1
80	1.56188e+06	2-nick+1+2
81	54410.8	2-nick T -2-1
82	789652	2-del NT +1
83	2.34244e+06	2-delNT+1+2
84	751813	2-ds (+11TA)
		RO
43	522.04	pre-Q
44	5.75848e+06	nick NT-1+1
45	5.02196e+06	nick+1+2
46	161504	nick T -2-1
47	5.922e+06	del NT +1
48	6.41417e+06	delNT+1+2
49	3.39041e+06	ds (+11TA)
85	5.1078e+06	2-nick NT-1+1
86	4.56097e+06	2-nick+1+2
87	147701	2-nick T -2-1
88	5.09516e+06	2-del NT +1
89	5.83128e+06	2-delNT+1+2
90	3.06156e+06	2-ds (+11TA)

## Sheet: source data Fig2e,f (2)
				21S Nick -25 to +32
									5~ divide by2, 2 is the average G number
				counts	pre-Q	nick NT-1+1	nick+1+2	nick T -2-1	del NT +1	delNT+1+2	21s ds	2-nick NT-1+1	2-nick+1+2	2-nick T -2-1	2-del NT +1	2-delNT+1+2	21s ds
				Free a-GTP	5.70683e+07	4.68388e+07	4.39391e+07	5.74407e+07	4.9235e+07	4.3943e+07	2.9867e+07	4.52314e+07	4.39201e+07	5.45395e+07	4.63551e+07	4.23062e+07	2.67744e+07
				2-mer	55965	560849	372246	488439	422038	697366	1.37272e+07	569091	379191	480947	395425	709258	1.30434e+07
				3-mer	4555.94	1.27973e+06	1.3971e+06	19652.2	1.54425e+06	1.07506e+06	7.75407e+06	1.27493e+06	1.43956e+06	23637.8	1.4214e+06	1.03192e+06	7.05475e+06
				4-mer	731.77	179606	141628	2054.63	321438	1.09022e+06	240408	168405	133914	3472.65	282119	994698	208552
				5~	3522.77	1773076	1.36712e+06	22504.3	840024	2.30723e+06	827748	1.72027e+06	1.56188e+06	54410.8	789652	2.34244e+06	751813
				RO	522.04	5.75848e+06	5.02196e+06	161504	5.922e+06	6.41417e+06	3.39041e+06	5.1078e+06	4.56097e+06	147701	5.09516e+06	5.83128e+06	3.06156e+06
				total counts	5.71314e+07	5.08973e+07	4.7538e+07	5.79944e+07	5.31271e+07	4.92421e+07	5.26807e+07	4.91255e+07	4.75659e+07	5.51043e+07	4.98679e+07	4.73796e+07	4.80693e+07
				2mer(uM)	0.0979584	1.10192	0.78305	0.842216	0.794392	1.4162	26.0574	1.15844	0.797191	0.872794	0.792944	1.49697	27.1346
				3mer(uM)	0.00797449	2.51434	2.93891	0.0338863	2.90671	2.18321	14.719	2.59526	3.02646	0.0428965	2.85033	2.17799	14.6762
				4mer (uM)	0.00128085	0.352879	0.297927	0.00354281	0.605035	2.214	0.456349	0.342805	0.281534	0.00630196	0.565732	2.09942	0.433857
				uM RO	0.000182751	2.26279	2.11282	0.0556964	2.22937	2.60516	1.28716	2.07949	1.91775	0.0536077	2.04347	2.46152	1.27381
				uM abortives 5~	0.00308304	1.74182	1.43792	0.0194022	0.790579	2.34274	0.785627	1.75089	1.64181	0.0493708	0.791744	2.472	0.782009
				Corrected RO		2.2626	2.11264	0.0555137	2.22919	2.60498	1.28697	2.07931	1.91757	0.0534249	2.04328	2.46133	1.27363
				corrected 2mer(uM)		1.00396	0.685091	0.744258	0.696433	1.31824	25.9595	1.06048	0.699232	0.774836	0.694986	1.39901	27.0366
				corrected 3mer(uM)		2.50636	2.93093	0.0259118	2.89873	2.17524	14.711	2.58728	3.01849	0.034922	2.84236	2.17001	14.6682
				corrected 4mer (uM)		0.351598	0.296646	0.00226195	0.603754	2.21272	0.455069	0.341525	0.280253	0.0050211	0.564451	2.09814	0.432576
				corrected 5~		1.73874	1.43484	0.0163191	0.787496	2.33966	0.782544	1.7478	1.63873	0.0462877	0.788661	2.46891	0.778926
					nick NT-1+1	nick+1+2	nick T -2-1	del NT +1	delNT+1+2	21ds	2-nick NT-1+1	2-nick+1+2	2-nick T -2-1	2-del NT +1	2-delNT+1+2	21ds
				Corrected RO	2.2626	2.11264	0.0555137	2.22919	2.60498	1.28697	2.07931	1.91757	0.0534249	2.04328	2.46133	1.27363
				corrected 2mer(uM)	1.00396	0.685091	0.744258	0.696433	1.31824	25.9595	1.06048	0.699232	0.774836	0.694986	1.39901	27.0366
				corrected 3mer(uM)	2.50636	2.93093	0.0259118	2.89873	2.17524	14.711	2.58728	3.01849	0.034922	2.84236	2.17001	14.6682
				corrected 4mer (uM)	0.351598	0.296646	0.00226195	0.603754	2.21272	0.455069	0.341525	0.280253	0.0050211	0.564451	2.09814	0.432576
				corrected 5mer~	1.73874	1.43484	0.0163191	0.787496	2.33966	0.782544	1.7478	1.63873	0.0462877	0.788661	2.46891	0.778926
											corrected 4mer (uM)
					Corrected RO (uM)		corrected 2mer(uM)		corrected 3mer(uM)				corrected 5~mer(uM)		total RNA products
					1 repeat	2 repeat	1	2	1	2	1	2	1	2	1	2
				nick NT-1+1	2.2626	2.07931	1.00396	1.06048	2.50636	2.58728	0.351598	0.341525	1.73874	1.7478	7.86326	7.8164
				nick+1+2	2.11264	1.91757	0.685091	0.699232	2.93093	3.01849	0.296646	0.280253	1.43484	1.63873	7.46014	7.55426
				nick T -2-1	0.0555137	0.0534249	0.744258	0.774836	0.0259118	0.034922	0.00226195	0.0050211	0.0163191	0.0462877	0.844265	0.914492
				del NT +1	2.22919	2.04328	0.696433	0.694986	2.89873	2.84236	0.603754	0.564451	0.787496	0.788661	7.2156	6.93374
				delNT+1+2	2.60498	2.46133	1.31824	1.39901	2.17524	2.17001	2.21272	2.09814	2.33966	2.46891	10.6508	10.5974
				21ds	1.28697	1.27363	25.9595	27.0366	14.711	14.6682	0.455069	0.432576	0.782544	0.778926	43.1951	44.19
				average	Corrected RO		corrected 2mer(uM)		corrected 3mer(uM)		corrected 4mer (uM)		total RNA products
				nick NT-1+1	2.17095		1.03222		2.54682		0.346561		7.83983
				nick+1+2	2.0151		0.692162		2.97471		0.288449		7.5072
				nick T -2-1	0.0544693		0.759547		0.0304169		0.00364153		0.879378
				del NT +1	2.13623		0.69571		2.87055		0.584102		7.07467
				delNT+1+2	2.53315		1.35863		2.17262		2.15543		10.6241
				21ds	1.2803		26.4981		14.6896		0.443822		43.6925
