# Supplementary material for: Structures illustrate step-by-step mitochondrial transcription initiation
Source: Nature. 2023 Oct 11;622(7984):872–9. doi: 10.1038/s41586-023-06643-y (PMC10600007; doi:10.1038/s41586-023-06643-y)
Supplement: Supplementary file 7 — Source Data Extended Data Figs. 1 and 6 [file 41586_2023_6643_MOESM7_ESM.xlsx]

## Sheet: Ext Fig 1c, 6a
											del-y-ins					del-y-ins					del-y-ins
					counts	pre-Q	wt-1	mtf1 F16AY18A-1	mtf1 D101A-1	mtf1 Y103A-1	rpo del-1237-1321-1	wt-2	mtf1 F16AY18A-2	mtf1 D101A-2	mtf1 Y103A-2	rpo del-1237-1321-2	wt-3	mtf1 F16AY18A-3	mtf1 D101A-3	mtf1 Y103A-3	rpo del-1237-1321-3
					Free ATP	5.60675e+07	4.00846e+06	1.35922e+07	4.80545e+06	2.23347e+07	2.14855e+07	2.98418e+06	1.08503e+07	4.78742e+06	2.55081e+07	2.35736e+07	3.02463e+06	1.11755e+07	5.40548e+06	2.3978e+07	2.5698e+07
					2-mer	13558.32	3147578.26	598225.94	2225376.69	229493.86	10691.80	3064909.93	628273.81	2628328.41	261353.12	9755.96	3064716.47	577350.36	2654647.44	265697.51	7903.73
					3-mer	6839.36	2.65076e+06	480480	1.03459e+06	65145.5	4616.56	2.42993e+06	454459	1.21085e+06	78387.2	4579.63	2.50128e+06	443255	1.24452e+06	74365.9	2963.34
					4-mer	2434.9	175300	113604	85799.3	7148.49	1305.2	150210	116122	102067	8202.7	1176.53	151204	103850	99629.2	7129.42	715.85
					5-mer	1359.09	47958.2	36187.7	25448.7	2247.28	535.66	39585	35051.2	29374.5	2448.75	419.46	39563.9	31815.1	29162.1	2224.93	314.37
					6~	22191.8	195817	121907	177203	28948.8	11097.8	85789.6	79883.7	177868	30250.4	9548.53	82603.4	73927.2	170828	24937.5	7042.57
					RO	2122.91	3.59087e+06	1.64456e+06	1.46397e+06	51520.4	1566.58	938703	516530	808549	41889.6	1317.55	862685	443382	755414	36894.2	854.23
					total counts	5.61025e+07	1.06692e+07	1.5989e+07	7.59246e+06	2.24897e+07	2.15046e+07	6.6284e+06	1.20524e+07	7.11613e+06	2.56693e+07	2.35907e+07	6.66197e+06	1.22718e+07	7.70504e+06	2.41236e+07	2.57099e+07
					uM RO	0.00378399	33.6565	10.2856	19.2819	0.229085	0.00728486	14.1618	4.28571	11.3622	0.16319	0.00558504	12.9494	3.61303	9.80416	0.152938	0.00332257
					Corrected RO		33.6528	10.2818	19.2781	0.225301	0.00350087	14.158	4.28193	11.3584	0.159406	0.00180106	12.9456	3.60925	9.80038	0.149154	-0.000461415
						wt-1	wt-2	wt-3	mtf1 F16AY18A-1	mtf1 F16AY18A-2	mtf1 F16AY18A-3	mtf1 D101A-1	mtf1 D101A-2	mtf1 D101A-2	mtf1 Y103A-1	mtf1 Y103A-3	mtf1 Y103A-3	rpo del-1237-1321-1	rpo del-1237-1321-2	rpo del-1237-1321-3
					corrected RO(uM)	33.6528	14.158	12.9456	10.2818	4.28193	3.60925	19.2781	11.3584	9.80038	0.225301	0.159406	0.149154	0.00350087	0.00180106	0.000461415
					average corrected RO(uM)	13.5518			3.94559			10.5794			0.15428			0.00113124
					ratio of wt	1			0.291148			0.780662			0.0113844			8.34748e-05
					std	0.857315			0.475656			1.10171			0.00724884			0.00094727
					ratio of wt(each set)				0.305527	0.302438	0.278801	0.572854	0.802259	0.757042	0.00669487	0.011259	0.0115216	0.000104029	0.000127211	3.56426e-05
						wt	mtf1 F16AY18A	mtf1 D101A	mtf1 Y103A	rpo del-1237-1321			normailzed
					average corrected RO(uM)	13.5518	3.94559	10.5794	0.15428	0.000669821					wt	mtf1 F16AY18A	mtf1 D101A	mtf1 Y103A	rpo del-1237-1321
					std	0.857315	0.475656	1.10171	0.00724884	0.00159981				ratio of wt (average)	1	0.291148	0.780662	0.0113844	4.94266e-05
																wt	mtf1 F16AY18A	mtf1 D101A	mtf1 Y103A	rpo del-1237-1321
														ratio of each set	repeat1	1	0.305527	0.572854	0.00669487	0.000104029
															repeat2	1	0.302438	0.802259	0.011259	0.000127211		Fig
															repeat 3	1	0.278801	0.757042	0.0115216	3.56426e-05
															average	1	0.295589	0.710719	0.00982516	8.89609e-05
															std	0	0.0146206	0.121516	0.00271409	4.76076e-05
																wt	mtf1 F16AY18A	mtf1 D101A	mtf1 Y103A	rpo del-1237-1321
														ratio of each set	repeat1	100	30.5527	57.2854	0.669487	0.0104029
															repeat2	100	30.2438	80.2259	1.1259	0.0127211
															repeat 3	100	27.8801	75.7042	1.15216	0.00356426
															average	100	29.5589	71.0719	0.982516	0.00889609
															std	0	1.46206	12.1516	0.271409	0.00476076

## Sheet: Ext Fig 1c
					wt-2	ratio-2	%		wt-1	ratio-1			wt-3	ratio-3
				2-mer	3.06491e+06	0.456827	45.6827		3.14758e+06	0.32091			3.06472e+06	0.45728
				3-mer	2.42993e+06	0.362183	36.2183		2.65076e+06	0.270257			2.50128e+06	0.373211
				4-mer	150210	0.0223889	2.23889		175300	0.0178726			151204	0.0225609
				5-mer	39585	0.00590016	0.590016		47958.2	0.00488955			39563.9	0.00590325
				6~	85789.6	0.012787	1.2787		195817	0.0199644			82603.4	0.0123251
				RO	938703	0.139914	13.9914		3.59087e+06	0.366106			862685	0.12872
				total counts	6.70913e+06	1			9.80829e+06	1			6.70205e+06	1
					ratio-2	ratio-3	average	std
				2-mer	45.6827	0.45728	23.07	31.9792
				3-mer	36.2183	0.373211	18.2958	25.3463
				4-mer	2.23889	0.0225609	1.13073	1.56718
				5-mer	0.590016	0.00590325	0.29796	0.41303
				6~	1.2787	0.0123251	0.645513	0.895462
				RO	13.9914	0.12872	7.06007	9.80241

## Sheet: extended data fig 1C
					Source Data for Extended Data Fig 1C
						wt (Lane 2)	ratio	%
					2-mer	3.06491e+06	0.456827	45.6827
					3-mer	2.42993e+06	0.362183	36.2183
					4-mer	150210	0.0223889	2.23889
					5-mer	39585	0.00590016	0.590016
					6 mer~RO(not included)	85789.6	0.012787	1.2787
					RO	938703	0.139914	13.9914
					total counts	6.70913e+06	1	100

## Sheet: exended fig 6a
													del-y-ins					del-y-ins
							counts	pre-Q	wt-1	mtf1 F16AY18A-1	mtf1 D101A-1	mtf1 Y103A-1	rpo del-1237-1321-1	wt-2	mtf1 F16AY18A-2	mtf1 D101A-2	mtf1 Y103A-2	rpo del-1237-1321-2	wt-3	mtf1 F16AY18A-3	mtf1 D101A-3	mtf1 Y103A-3
							Free ATP	5.60675e+07	4.00846e+06	1.35922e+07	4.80545e+06	2.23347e+07	2.14855e+07	2.98418e+06	1.08503e+07	4.78742e+06	2.55081e+07	2.35736e+07	3.02463e+06	1.11755e+07	5.40548e+06	2.3978e+07
							2-mer	13558.32	3147578.26	598225.94	2225376.69	229493.86	10691.80	3064909.93	628273.81	2628328.41	261353.12	9755.96	3064716.47	577350.36	2654647.44	265697.51
							3-mer	6839.36	2.65076e+06	480480	1.03459e+06	65145.5	4616.56	2.42993e+06	454459	1.21085e+06	78387.2	4579.63	2.50128e+06	443255	1.24452e+06	74365.9
							4-mer	2434.9	175300	113604	85799.3	7148.49	1305.2	150210	116122	102067	8202.7	1176.53	151204	103850	99629.2	7129.42
							5-mer	1359.09	47958.2	36187.7	25448.7	2247.28	535.66	39585	35051.2	29374.5	2448.75	419.46	39563.9	31815.1	29162.1	2224.93
							6~	22191.8	195817	121907	177203	28948.8	11097.8	85789.6	79883.7	177868	30250.4	9548.53	82603.4	73927.2	170828	24937.5
							RO	2122.91	3.59087e+06	1.64456e+06	1.46397e+06	51520.4	1566.58	938703	516530	808549	41889.6	1317.55	862685	443382	755414	36894.2
							total counts	5.61025e+07	1.06692e+07	1.5989e+07	7.59246e+06	2.24897e+07	2.15046e+07	6.6284e+06	1.20524e+07	7.11613e+06	2.56693e+07	2.35907e+07	6.66197e+06	1.22718e+07	7.70504e+06	2.41236e+07
							uM RO	0.00378399	33.6565	10.2856	19.2819	0.229085	0.00728486	14.1618	4.28571	11.3622	0.16319	0.00558504	12.9494	3.61303	9.80416	0.152938
							Corrected RO		33.6528	10.2818	19.2781	0.225301	0.00350087	14.158	4.28193	11.3584	0.159406	0.00180106	12.9456	3.60925	9.80038	0.149154
								wt-1	wt-2	wt-3	mtf1 F16AY18A-1	mtf1 F16AY18A-2	mtf1 F16AY18A-3	mtf1 D101A-1	mtf1 D101A-2	mtf1 D101A-2	mtf1 Y103A-1	mtf1 Y103A-3	mtf1 Y103A-3	rpo del-1237-1321-1	rpo del-1237-1321-2	rpo del-1237-1321-3
							corrected RO(uM)	33.6528	14.158	12.9456	10.2818	4.28193	3.60925	19.2781	11.3584	9.80038	0.225301	0.159406	0.149154	0.00350087	0.00180106	0.000461415
							ratio of wt(each set)				0.305527	0.302438	0.278801	0.572854	0.802259	0.757042	0.00669487	0.011259	0.0115216	0.000104029	0.000127211	3.56426e-05
							average of wt average)				0.295589			0.710719			0.00982516			8.89609e-05
							error				0.0146206			0.121516			0.00271409			4.76076e-05
								wt-2	wt-3		mtf1 F16AY18A-2	mtf1 F16AY18A-3		mtf1 D101A-2	mtf1 D101A-2		mtf1 Y103A-3	mtf1 Y103A-3		rpo del-1237-1321-2	rpo del-1237-1321-3
							corrected RO(uM)	14.158	12.9456		4.28193	3.60925		11.3584	9.80038		0.159406	0.149154		0.00180106	0.000461415
							average corrected RO(uM)	13.5518			3.94559			10.5794			0.15428			0.00113124
